# Supplementary material for: Measuring fear: Association among different measures of fear learning
Source: J Behav Ther Exp Psychiatry. 2021 Mar;70:101618. doi: 10.1016/j.jbtep.2020.101618 (PMC7689577; doi:10.1016/j.jbtep.2020.101618)
Supplement: Application [file mmc2.xml]

<?xml version="1.0" encoding="UTF-8" standalone="no"?><data:data><datasets><author>thalia.eley@kcl.ac.uk</author><type>0</type><dataset><value>1</value><reason>Data will be made available on request</reason><comments/></dataset></datasets></data:data>
